# Supplementary material for: New Complexes of Antimony(III) with Tridentate O,E,O-Ligands (E = O, S, Se, Te, NH, NMe) Derived from N-Methyldiethanolamine
Source: Molecules. 2023 Jun 24;28(13):4959. doi: 10.3390/molecules28134959 (PMC10343548; doi:10.3390/molecules28134959)
Supplement: Supplementary file 1 [file molecules-28-04959-s001.zip]

Archive with 1 entries (1 files):
- molecules-2439349-supplementary.pdf
